# Supplementary material for: Thread as a Low-Cost Material for Microfluidic Assays on Intact Tumor Slices
Source: Micromachines (Basel). 2019 Jul 17;10(7):481. doi: 10.3390/mi10070481 (PMC6680473; doi:10.3390/mi10070481)
Supplement: Supplementary file 1 [file micromachines-10-00481-s001.zip]

Archive with 7 entries (6 files):
- Dye Loading.mp4
- __MACOSX/
- __MACOSX/._Dye Loading.mp4
- Interchanging Dyes.mp4
- __MACOSX/._Interchanging Dyes.mp4
- Nylon Flow.mp4
- __MACOSX/._Nylon Flow.mp4
